# Supplementary material for: Linkage disequilibrium and inbreeding estimation in Spanish Churra sheep
Source: BMC Genet. 2012 Jun 12;13:43. doi: 10.1186/1471-2156-13-43 (PMC3431250; doi:10.1186/1471-2156-13-43)
Supplement: Additional file 1 — Physical and linkage map information used in the analysis. This file contains information about physical and genetic position of the markers included in this analysis. This table contains three columns: SNP identification, chromosome, physical position (in base pairs) and genetic position (in cM) obtained using the fixed option of a modified version of CRI-MAP v2.503 (kindly provided by JF Maddox). [file 1471-2156-13-43-S1.xls]

## Sheet: Hoja1
SNP Identification	Chromosome	Position (bp)	Position (cM)
s64199.1	1	53586	0
OAR19_64675012.1	1	87750	0
OAR19_64803054.1	1	231868	0
DU281551_498.1	1	287851	0
OAR1_88143.1	1	385104	0
s09912.1	1	474170	0
s36301.1	1	576624	0
s68493.1	1	767913	0
OAR1_420114.1	1	775203	0
OAR1_537224_X.1	1	903934	0.469
s64747.1	1	932631	0.469
s43636.1	1	959993	1.599
s35460.1	1	1027282	1.923
s26718.1	1	1070619	2.29
s31488.1	1	1086438	2.29
s46222.1	1	1195567	2.29
s38369.1	1	1303785	2.29
s43961.1	1	1427520	2.29
s48510.1	1	1573990	5.815
s51465.1	1	1594782	5.815
s64926.1	1	1640132	6.212
s32855.1	1	1695619	6.212
s44902.1	1	1732760	6.212
s05397.1	1	1801118	6.212
s39783.1	1	1856413	6.212
s49245.1	1	1875685	6.65
s74937.1	1	1912288	6.65
s09433.1	1	1921689	6.65
OAR1_1447599.1	1	1943561	6.65
OAR1_1492710.1	1	1986813	6.708
s41716.1	1	2036215	6.879
s43513.1	1	2074658	6.879
s55450.1	1	2127258	6.879
s46580.1	1	2205826	6.879
OAR1_1762874.1	1	2275810	6.879
s47644.1	1	2391987	7.697
s01629.1	1	2457308	7.697
s63837.1	1	2542320	7.697
s18439.1	1	2571586	7.697
s41913.1	1	2603549	7.697
s32107.1	1	2639545	7.697
s16836.1	1	2706790	7.697
s47703.1	1	2795549	7.697
s11984.1	1	2833485	7.697
DU441304_232.1	1	2869785	8.324
s50787.1	1	2877019	8.324
s72449.1	1	2999208	8.909
s32559.1	1	3060308	8.909
s04088.1	1	3082067	8.909
s10771.1	1	3145401	9.18
s01515.1	1	3168206	9.721
s56011.1	1	3206844	9.721
s30529.1	1	3259512	9.721
s22855.1	1	3266682	9.721
s40377.1	1	3333914	9.721
s25860.1	1	3347267	9.721
s11250.1	1	3404327	9.721
s47513.1	1	3414580	9.721
OAR1_2921089.1	1	3437850	9.721
OAR1_2968995.1	1	3485755	9.721
s30369.1	1	3567343	10.087
OAR1_3066756.1	1	3591813	10.087
OAR1_3102603.1	1	3628301	10.087
s52352.1	1	3733039	10.087
s21404.1	1	3755711	10.38
s32601.1	1	3821364	10.683
s16211.1	1	3851757	10.683
s38787.1	1	3910298	10.683
OAR1_3412866.1	1	3930653	10.683
s11992.1	1	4002587	11.028
s50475.1	1	4009950	11.028
s45085.1	1	4019120	11.361
s03153.1	1	4047708	11.361
s63511.1	1	4057180	11.361
s00019.1	1	4121049	11.361
s08980.1	1	4144102	11.361
OAR1_3702014.1	1	4183282	11.361
DU299578_392.1	1	4319978	11.361
OAR1_3909359.1	1	4363833	11.361
OAR1_3934952.1	1	4390096	11.641
OAR1_4068504.1	1	4531158	13.011
s40352.1	1	4588513	14.429
s65509.1	1	4668528	16.098
s15090.1	1	4732672	16.098
OAR1_4285092.1	1	4782562	16.098
OAR1_4303667.1	1	4801729	16.098
s03424.1	1	4866884	17.093
s09057.1	1	4935705	18.882
s05524.1	1	5023935	19.201
OAR1_4523214.1	1	5030738	19.201
s51981.1	1	5050504	19.201
s45048.1	1	5064649	19.201
s08276.1	1	5133093	19.201
s05306.1	1	5193818	19.201
s40431.1	1	5210112	19.201
s73618.1	1	5265840	19.201
s35298.1	1	5321592	19.201
OAR1_4935598.1	1	5354663	19.301
DU393582_347.1	1	5397413	19.301
OAR1_5058639.1	1	5478238	19.301
OAR1_5106728.1	1	5526025	19.396
s60381.1	1	5546107	19.458
OAR1_5206930.1	1	5579507	19.491
s62307.1	1	5638915	19.491
OAR1_5355855.1	1	5742516	19.491
s24029.1	1	5778470	19.491
OAR1_5436991.1	1	5828506	19.491
OAR1_5481707.1	1	5872401	19.491
s35058.1	1	5951866	19.883
s23238.1	1	6071907	20.249
OAR1_5744254.1	1	6106607	20.249
DU453866_552.1	1	6152584	20.249
s61127.1	1	6194702	20.249
s01591.1	1	6254356	20.443
s23059.1	1	6272032	20.52
OAR1_5950376.1	1	6295534	20.52
s43563.1	1	6341591	20.52
OAR1_6050410.1	1	6382028	20.644
s22471.1	1	6481958	21.666
s67547.1	1	6495679	21.666
s61167.1	1	6503142	21.838
s20120.1	1	6589852	21.838
s58937.1	1	6602474	21.838
s49628.1	1	6618819	22.033
OAR1_6316082.1	1	6654245	22.033
OAR1_6373388.1	1	6712208	22.929
OAR1_6410322.1	1	6752561	22.929
s13861.1	1	6784637	22.929
OAR1_6444725_X.1	1	6808932	22.929
OAR1_6531315.1	1	6852150	23.293
s30581.1	1	6943059	23.293
OAR1_6722309.1	1	6963403	23.293
OAR1_6901051.1	1	7142521	23.293
OAR1_6968054.1	1	7227562	23.293
OAR1_7018250.1	1	7278338	23.293
s24646.1	1	7342154	23.293
s03149.1	1	7358675	23.293
OAR1_7104917.1	1	7364171	23.293
s74740.1	1	7497039	23.661
s53274.1	1	7535200	23.661
OAR1_7376329.1	1	7553652	24.18
OAR1_7428857.1	1	7609104	24.325
s31458.1	1	7661581	24.725
OAR1_7546163.1	1	7726131	25.217
OAR1_7563736.1	1	7743979	25.217
DU290101_408.1	1	7846459	25.217
OAR1_7717464.1	1	7858637	25.841
OAR1_7776185.1	1	7925141	25.937
s54948.1	1	8014125	26.429
OAR1_7897015.1	1	8050367	26.429
s38038.1	1	8092560	26.429
s29615.1	1	8119880	26.429
s18895.1	1	8130989	26.65
s05493.1	1	8163840	26.65
OAR1_8082265.1	1	8228576	26.65
OAR1_8123245.1	1	8268630	27.61
s63488.1	1	8303658	28.364
s39567.1	1	8390152	29.364
s49872.1	1	8431352	29.364
s18552.1	1	8472472	29.364
s47936.1	1	8512995	29.364
s37400.1	1	8534095	29.364
s61237.1	1	8626917	29.364
s68090.1	1	8635478	29.364
s00447.1	1	8714245	30.136
s26362.1	1	8779044	30.136
s54418.1	1	8824227	30.136
s68509.1	1	8859566	30.136
s56679.1	1	8932242	30.733
s54247.1	1	8967755	30.733
s73085.1	1	9009561	30.733
s67178.1	1	9020810	30.733
OAR1_8918549.1	1	9029744	30.733
OAR1_8932175.1	1	9052926	30.733
s68925.1	1	9104433	31.101
s52639.1	1	9253242	31.101
OAR1_9179437_X.1	1	9305149	31.238
s30516.1	1	9326651	31.51
s11687.1	1	9369890	31.51
OAR1_9265710.1	1	9389368	31.658
s59084.1	1	9527023	32.36
s22866.1	1	9600693	32.562
s10625.1	1	9640937	32.562
OAR1_9563208.1	1	9677654	32.805
s18647.1	1	9768661	33.01
OAR1_9747314.1	1	9834229	33.215
OAR1_9804499.1	1	9894001	33.215
OAR1_9822302.1	1	9913397	33.215
OAR1_9881817.1	1	9968133	33.215
OAR1_9944815.1	1	10036749	33.215
s35616.1	1	10150361	33.215
s09058.1	1	10181743	33.215
OAR1_10097556.1	1	10190899	33.215
s13591.1	1	10246219	33.345
s38983.1	1	10298889	33.345
OAR1_10275031.1	1	10357871	33.345
s05797.1	1	10368874	33.345
OAR1_10344180.1	1	10434029	33.345
OAR1_10362883.1	1	10452835	33.345
OAR1_10454967.1	1	10539250	33.345
s62349.1	1	10586789	33.345
s41093.1	1	10613294	33.455
OAR1_10554666.1	1	10636823	33.563
OAR1_10582459.1	1	10664728	33.563
s40611.1	1	10776638	33.563
s44128.1	1	10966300	33.563
s64317.1	1	11005637	34.035
s50136.1	1	11045348	34.035
s54667.1	1	11052123	34.406
OAR1_10940722_X.1	1	11088934	34.406
OAR1_10974811.1	1	11117435	34.406
s55981.1	1	11159642	34.406
s27280.1	1	11208656	34.428
OAR1_11087132.1	1	11223759	34.523
s53592.1	1	11331179	36.135
s57753.1	1	11344714	36.135
s62446.1	1	11386756	36.135
s68301.1	1	11420835	36.135
s62112.1	1	11436701	36.135
s36441.1	1	11486409	36.135
s45518.1	1	11540240	36.135
s18449.1	1	11565470	36.135
s18875.1	1	11586092	36.386
s01320.1	1	11647667	36.386
OAR1_11563293.1	1	11669809	36.386
s60471.1	1	11732450	36.386
OAR1_11691321.1	1	11799811	36.453
OAR1_11766718.1	1	11874892	36.863
OAR1_11780663.1	1	11888356	36.863
s08257.1	1	12003318	36.863
s15481.1	1	12041556	36.863
s58882.1	1	12084615	36.863
s00977.1	1	12126340	36.863
s76021.1	1	12155473	36.863
OAR1_12120651.1	1	12213468	37.416
OAR1_12153898.1	1	12254767	37.92
s26666.1	1	12300729	37.92
s29002.1	1	12347177	38.162
s45057.1	1	12375295	38.162
s70576.1	1	12533818	38.162
OAR1_12451373.1	1	12544094	38.162
s64523.1	1	12605245	38.162
s60191.1	1	12616328	38.162
OAR1_12656583.1	1	12653431	38.162
s37833.1	1	12681216	38.162
s68421.1	1	12708194	38.162
OAR1_12803672.1	1	12768128	38.162
s73231.1	1	12819307	38.341
OAR1_12937617.1	1	12894513	38.691
s62610.1	1	12951654	38.691
OAR1_13026908.1	1	12983690	38.691
OAR1_13033760.1	1	12991139	38.691
s62110.1	1	13059186	38.691
s07985.1	1	13141906	38.691
DU400167_253.1	1	13190402	38.691
s08475.1	1	13256858	38.691
OAR1_13393044.1	1	13338074	39.24
s22157.1	1	13407363	39.24
s02503.1	1	13439763	39.24
OAR1_13574541.1	1	13519077	39.525
OAR1_13582660.1	1	13526752	39.681
OAR1_13627234.1	1	13551624	39.846
s14277.1	1	13596902	40.165
s66530.1	1	13623337	40.165
OAR1_13714304.1	1	13640966	40.165
OAR1_13772761.1	1	13698630	40.165
OAR1_13790348.1	1	13716446	40.165
s52117.1	1	13792452	40.165
s58309.1	1	13855459	40.165
s61250.1	1	13899108	40.234
s45194.1	1	13907012	40.234
OAR1_13964618.1	1	13931824	40.234
OAR1_13970060.1	1	13937780	40.234
s41432.1	1	14080354	40.446
OAR1_14131916.1	1	14118776	40.446
DU518561_359.1	1	14154050	40.446
s57394.1	1	14187203	40.642
s45720.1	1	14209263	40.659
OAR1_14315581.1	1	14297327	40.659
OAR1_14544239.1	1	14537387	41.012
s43849.1	1	14568203	41.012
OAR1_14620644.1	1	14617239	41.012
OAR1_14717841.1	1	14689663	41.012
OAR1_14777475.1	1	14744149	41.012
s70168.1	1	14780898	41.38
s71739.1	1	14816230	41.38
OAR1_14973022.1	1	14863104	41.38
s55606.1	1	14964535	41.38
s01338.1	1	14992471	41.562
OAR1_15188542.1	1	15087151	41.901
OAR1_15228673.1	1	15124020	41.901
OAR1_15256499.1	1	15153261	41.901
OAR1_15307955.1	1	15204817	41.901
OAR1_15399182.1	1	15298155	42.077
OAR1_15484095.1	1	15380129	42.077
OAR1_15525913.1	1	15418874	42.077
OAR1_15578534.1	1	15471739	42.077
s02521.1	1	15525329	42.697
s19593.1	1	15551257	43.302
OAR1_15762141.1	1	15619394	43.302
s52476.1	1	15675163	43.302
s00481.1	1	15707194	43.302
s44894.1	1	15735551	43.302
s04753.1	1	15743050	43.554
s28376.1	1	15802045	44.133
s05916.1	1	15861980	44.133
s49722.1	1	15918901	44.133
OAR1_16098841.1	1	15954777	44.429
s27971.1	1	16003600	44.429
s01031.1	1	16046246	44.429
OAR1_16274081.1	1	16142052	44.429
OAR1_16348823_X.1	1	16212342	44.429
OAR1_16391522.1	1	16248200	44.636
s46756.1	1	16334395	44.636
OAR1_16480770.1	1	16343287	44.752
OAR1_16572940.1	1	16455409	44.752
OAR1_16635393.1	1	16519842	44.752
OAR1_16697706.1	1	16581000	44.752
s67593.1	1	16590563	44.878
OAR1_16750809.1	1	16634900	44.878
OAR1_16786326.1	1	16670172	45.042
OAR1_16795469.1	1	16679417	45.042
OAR1_16889964.1	1	16724345	45.042
OAR1_16852861.1	1	16767478	45.042
OAR1_16975351.1	1	16816731	45.511
s62022.1	1	16872138	45.511
s23433.1	1	16900116	45.511
OAR1_17163931.1	1	16969905	46.379
s38279.1	1	17024365	46.379
s60080.1	1	17053484	46.379
s58391.1	1	17153901	47.079
OAR1_17351278.1	1	17159274	47.079
OAR1_17466323.1	1	17224875	48.103
s25913.1	1	17296834	48.103
OAR1_17421390.1	1	17328761	48.103
OAR1_17426826.1	1	17335714	48.103
s04684.1	1	17576083	48.328
s54037.1	1	17603769	48.826
s35095.1	1	17764517	48.826
OAR1_18052854.1	1	17784343	49.084
s61691.1	1	17847584	49.084
s62337.1	1	17936659	49.159
s58659.1	1	17983950	49.346
OAR1_18300122.1	1	18028851	49.346
s74275.1	1	18127902	49.804
OAR1_18449705.1	1	18185911	49.804
OAR1_18512294.1	1	18210468	49.804
s06310.1	1	18250179	49.804
OAR1_18664902.1	1	18350322	49.924
OAR1_18691972.1	1	18375039	50.028
s20207.1	1	18403186	50.155
s14459.1	1	18463343	50.155
s72347.1	1	18512969	50.155
s00086.1	1	18550270	50.155
s32983.1	1	18577555	50.482
s26398.1	1	18639029	50.482
s11269.1	1	18683017	50.482
DU202534_254.1	1	18685709	50.482
s21409.1	1	18729025	50.482
s40222.1	1	18791681	50.482
s54068.1	1	18846045	50.482
s10307.1	1	18888820	50.482
OAR1_19152280.1	1	18912080	50.482
OAR1_19214328_X.1	1	18973123	50.482
s27712.1	1	19034199	50.78
s68238.1	1	19103121	50.78
s29702.1	1	19169567	50.78
OAR1_19425357.1	1	19185650	50.78
OAR1_19444938.1	1	19205105	50.78
OAR1_19517811.1	1	19281046	50.838
s36898.1	1	19360395	50.915
OAR1_19651513.1	1	19420442	50.915
OAR1_19710996.1	1	19485192	50.915
OAR1_19761666.1	1	19541687	50.915
s32787.1	1	19628868	50.915
OAR1_19875829.1	1	19661676	50.915
OAR1_19945652.1	1	19765488	50.915
OAR1_20007545.1	1	19822675	50.915
OAR1_20118195.1	1	19934256	50.915
OAR1_20180147_X.1	1	19984395	50.915
s37676.1	1	20014776	50.915
OAR1_20375019.1	1	20130835	50.915
OAR1_20432933.1	1	20185149	50.915
s06490.1	1	20616444	50.915
OAR1_20926901.1	1	20671646	50.915
s31459.1	1	20740137	50.915
OAR1_21078445.1	1	20828672	50.915
s53426.1	1	20914203	50.915
s68037.1	1	21013756	50.915
OAR1_21408870.1	1	21222772	50.915
OAR1_21439660.1	1	21369931	51.014
s21134.1	1	21374884	51.014
s14078.1	1	21409761	51.014
OAR1_21646425.1	1	21487589	51.014
s34237.1	1	21730113	51.084
s33844.1	1	21791521	51.102
s07849.1	1	21842728	51.281
s05262.1	1	21852678	51.281
s19691.1	1	21866698	51.281
s61132.1	1	21964773	51.281
s01249.1	1	22016314	51.281
OAR1_22183990.1	1	22029568	51.281
OAR1_22189406.1	1	22034878	51.281
s13809.1	1	22117948	51.281
OAR1_22330907.1	1	22175159	51.281
s73188.1	1	22211031	51.281
s11844.1	1	22273113	51.441
s33540.1	1	22339219	51.626
s75089.1	1	22425614	51.626
s63953.1	1	22438843	51.626
OAR1_22656259.1	1	22462218	51.626
OAR1_22697949.1	1	22494814	51.835
OAR1_22710021.1	1	22506343	52.005
OAR1_22739177.1	1	22536677	52.122
OAR1_22803831.1	1	22599151	52.122
s26645.1	1	22627321	52.122
s27454.1	1	22671347	52.122
s65534.1	1	22727339	52.122
OAR1_22985927.1	1	22786513	52.383
s26299.1	1	22825209	52.383
s32095.1	1	22853684	52.383
s10605.1	1	22880575	52.383
OAR1_23123932.1	1	22898571	52.383
s67590.1	1	22955844	52.383
OAR1_23195620.1	1	22970916	52.383
OAR1_23288187.1	1	23067359	52.383
OAR1_23369763.1	1	23148482	52.819
OAR1_23447504.1	1	23230510	53.449
s02131.1	1	23292808	53.449
OAR1_23560552.1	1	23340370	53.695
OAR1_23607883.1	1	23383232	53.695
OAR1_23632541.1	1	23406825	53.695
OAR1_23724877.1	1	23496447	53.695
OAR1_23734999.1	1	23505302	53.695
OAR1_23794443.1	1	23554605	53.695
OAR1_23804013_X.1	1	23563622	53.695
OAR1_23837231.1	1	23592835	53.695
OAR1_23977779.1	1	23732428	53.695
DU379505_529.1	1	23809091	53.695
OAR1_24165388.1	1	23961046	53.889
OAR1_24228078.1	1	23991857	53.889
OAR1_24326418.1	1	24036930	53.986
OAR1_24546509.1	1	24187148	53.986
OAR1_24574732.1	1	24217517	54.132
OAR1_24633611.1	1	24277875	54.277
OAR1_24663779.1	1	24308188	54.277
s21860.1	1	24393064	54.277
OAR1_24797111.1	1	24433776	54.277
OAR1_24812678.1	1	24448290	54.277
s72632.1	1	24507920	54.277
OAR1_25052307.1	1	24688974	54.277
OAR1_25075310.1	1	24712836	54.277
OAR1_25121292.1	1	24757283	54.277
OAR1_25426384.1	1	25045629	54.277
OAR1_25442521.1	1	25061779	54.277
OAR1_25604801.1	1	25174849	54.277
OAR1_25728954.1	1	25312539	54.342
s00731.1	1	25374995	54.342
OAR1_25834328.1	1	25407381	54.409
OAR1_25842722.1	1	25415884	54.409
OAR1_25922572.1	1	25497872	54.409
OAR1_25947606.1	1	25521211	54.409
OAR1_26031175.1	1	25604406	54.409
OAR1_26064552.1	1	25637659	54.409
OAR1_26088084.1	1	25661217	54.634
OAR1_26129820.1	1	25703973	54.747
OAR1_26135770.1	1	25710517	54.747
OAR1_26340680.1	1	25734624	54.747
OAR1_26198156.1	1	25780768	54.747
s31015.1	1	25787547	54.747
s61544.1	1	26078947	54.747
OAR1_26667396.1	1	26251133	54.847
OAR1_26705881.1	1	26287473	54.847
OAR1_26716186.1	1	26297488	54.96
OAR1_26833075.1	1	26417971	54.96
OAR1_26910607.1	1	26497906	55.103
OAR1_26961444.1	1	26521317	55.247
OAR1_27060195.1	1	26610206	55.247
s74202.1	1	26670882	55.247
OAR1_27161849.1	1	26708398	55.247
OAR1_27200925.1	1	26748959	55.304
OAR1_27215234.1	1	26761681	55.36
OAR1_27291243.1	1	26835278	55.563
OAR1_27347434.1	1	26899240	55.661
OAR1_27431644.1	1	26951373	55.862
OAR1_27460193.1	1	26985945	55.862
s29707.1	1	27020667	55.862
OAR1_27539263.1	1	27111918	55.862
OAR1_27632403.1	1	27123444	55.862
s02259.1	1	27169418	55.862
s71629.1	1	27234281	56.152
OAR1_27815024.1	1	27304030	56.152
OAR1_27947371.1	1	27440411	56.343
s57436.1	1	27492951	56.375
s69885.1	1	27553071	56.408
s02497.1	1	27565438	56.442
s46623.1	1	27622080	56.442
s43900.1	1	27697960	56.442
s61441.1	1	27738350	56.442
s47478.1	1	27842306	56.442
OAR1_28512428.1	1	27897696	56.59
s03528.1	1	27969187	56.59
OAR1_28632121.1	1	28015385	56.952
OAR1_28670724.1	1	28035237	56.952
OAR1_28678534.1	1	28064887	56.952
s38237.1	1	28161760	56.952
s43026.1	1	28186245	56.952
OAR1_28807538.1	1	28194855	56.952
OAR1_28982601.1	1	28235840	57.047
s03859.1	1	28285917	57.047
s52292.1	1	28318728	57.047
OAR1_29148829.1	1	28401683	57.501
s47050.1	1	28435283	57.552
s14002.1	1	28491640	57.552
OAR1_29299710.1	1	28552399	57.552
s01632.1	1	28594753	57.552
s02548.1	1	28631971	57.944
s75178.1	1	28641631	57.944
s54084.1	1	28762483	57.944
s45910.1	1	28823228	57.944
s70733.1	1	28896341	57.944
s71447.1	1	28943313	58.327
s43731.1	1	28972098	58.711
OAR1_29821208.1	1	29034295	58.711
OAR1_29872607.1	1	29089847	58.711
s32583.1	1	29121397	58.911
OAR1_30001452.1	1	29185600	59.086
s24782.1	1	29241492	59.086
s25724.1	1	29286991	59.086
OAR1_30154789.1	1	29332307	59.086
OAR1_30207692.1	1	29383600	59.086
s36900.1	1	29409706	59.086
OAR1_30241364.1	1	29416127	59.086
OAR1_30320883.1	1	29496604	59.086
s34112.1	1	29523148	59.086
OAR1_30388117.1	1	29560522	59.086
OAR1_30397578.1	1	29570697	59.086
OAR1_30457351.1	1	29646468	59.086
OAR1_30552484.1	1	29739556	59.086
s11621.1	1	29900387	59.086
OAR1_30771994.1	1	29941568	59.086
OAR1_30798950.1	1	29968310	59.086
OAR1_30877408.1	1	30055442	59.086
OAR1_30938989.1	1	30114266	59.086
OAR1_30968801.1	1	30151994	59.086
s15443.1	1	30188369	59.086
OAR1_31068766.1	1	30250918	59.086
OAR1_31076790.1	1	30258701	59.086
OAR1_31126491.1	1	30319025	59.667
s42235.1	1	30375082	59.667
s74273.1	1	30425170	59.667
OAR1_31287571.1	1	30459778	59.813
OAR1_31319029.1	1	30490046	59.813
s19645.1	1	30546693	59.813
OAR1_31385712.1	1	30557070	59.813
OAR1_31410797.1	1	30579489	59.813
OAR1_31470501.1	1	30640196	59.813
OAR1_31497808.1	1	30666955	59.813
OAR1_31693459.1	1	30833802	59.813
OAR1_31750547_X.1	1	30899428	59.813
OAR1_31791056.1	1	30939917	59.813
s57286.1	1	31009914	60.101
OAR1_31872926.1	1	31028875	60.101
OAR1_31915752.1	1	31071865	60.101
s13326.1	1	31126420	60.101
OAR1_32040848.1	1	31196772	60.125
OAR1_32169633.1	1	31329908	60.583
OAR1_32201653.1	1	31362334	61.176
s51521.1	1	31400595	61.176
s20982.1	1	31470817	61.176
OAR1_32336568.1	1	31493802	61.176
s45780.1	1	31569931	61.176
OAR1_32448869.1	1	31608420	61.176
s09556.1	1	31679033	61.342
OAR1_32611128_X.1	1	31709996	61.342
s71991.1	1	31758140	61.342
s48022.1	1	31825920	61.342
OAR1_32552631.1	1	31832302	61.342
s23738.1	1	31873909	61.342
s12059.1	1	31907990	61.342
s54055.1	1	31928578	61.342
OAR1_32866715.1	1	32047424	61.342
OAR1_32906689.1	1	32086926	61.342
OAR1_33043220.1	1	32152335	61.881
s65440.1	1	32192400	61.881
s66067.1	1	32234229	61.881
OAR1_33161254.1	1	32280372	62.391
s52869.1	1	32325406	62.391
s35788.1	1	32379800	62.391
OAR1_33287572.1	1	32412610	62.391
OAR1_33323393.1	1	32450600	62.569
OAR1_33359684_X.1	1	32486600	62.583
OAR1_33393829.1	1	32522000	62.583
s50290.1	1	32587682	62.583
s59842.1	1	32612533	62.583
OAR1_33511295.1	1	32632168	62.583
OAR1_33544806.1	1	32667094	62.652
s51949.1	1	32728443	62.676
OAR1_33644654.1	1	32771800	62.711
OAR1_33752813.1	1	32875734	62.711
OAR1_33804014.1	1	32928700	62.711
OAR1_33864798.1	1	32986339	62.711
OAR1_33948233.1	1	33072000	62.711
OAR1_33966627.1	1	33089140	62.711
OAR1_34027998.1	1	33148300	62.711
OAR1_34041305.1	1	33161100	62.711
s26829.1	1	33208600	62.711
OAR1_34153975.1	1	33264547	62.711
s40404.1	1	33345600	62.711
s45674.1	1	33389400	62.711
s15094.1	1	33443400	62.711
s26451.1	1	33491000	62.711
OAR1_34451730.1	1	33529798	63.003
s32858.1	1	33591534	63.003
OAR1_34571240.1	1	33652786	63.003
OAR1_34595582.1	1	33675840	63.324
s50085.1	1	33793148	63.452
OAR1_34737700.1	1	33818033	63.711
OAR1_34775368.1	1	33862708	63.942
OAR1_34814178.1	1	33911506	64.011
OAR1_34823051.1	1	33920877	64.073
OAR1_34876908.1	1	33972232	64.073
OAR1_34937374.1	1	34032298	64.183
s48655.1	1	34099037	64.183
OAR1_35059392.1	1	34154330	64.183
OAR1_35419260.1	1	34285684	64.788
OAR1_35367095.1	1	34337374	64.788
OAR1_35606506.1	1	34515752	64.788
OAR1_35643275.1	1	34545650	64.788
OAR1_35680080.1	1	34587732	65.091
OAR1_35717733.1	1	34625310	65.091
OAR1_35762815.1	1	34671819	65.091
OAR1_35774685.1	1	34684022	65.091
OAR1_35826022.1	1	34720002	65.11
OAR1_35866895_X.1	1	34758873	65.145
OAR1_35929107.1	1	34820920	65.17
OAR1_35949478.1	1	34840851	65.17
OAR1_36005563_X.1	1	34893838	65.17
s71554.1	1	34938138	65.17
OAR1_36080883.1	1	34974656	65.17
s75656.1	1	35024631	65.17
OAR1_36193466.1	1	35082200	65.17
OAR1_36249180_X.1	1	35140583	65.17
OAR1_36268411.1	1	35158689	65.17
OAR1_36581483.1	1	35476580	65.17
OAR1_36621076.1	1	35517795	65.58
s47685.1	1	35568410	65.58
OAR1_36734806.1	1	35621881	65.666
s21447.1	1	35692635	65.757
OAR1_36827621.1	1	35715941	66.052
OAR1_36892031.1	1	35781265	66.052
OAR1_36944451.1	1	35832175	66.052
OAR1_37049145.1	1	35942452	66.111
OAR1_37143987.1	1	36033463	66.246
OAR1_37175864.1	1	36066541	66.838
s01842.1	1	36168796	66.838
s48148.1	1	36234982	66.939
OAR1_37360072.1	1	36249910	66.939
s30526.1	1	36302294	67.651
s24450.1	1	36385011	67.651
OAR1_37557999.1	1	36440493	67.651
OAR1_37756785.1	1	36646917	68.095
OAR1_37820087.1	1	36679720	68.537
OAR1_37868706.1	1	36727014	68.537
OAR1_37896369_X.1	1	36754358	68.537
OAR1_37951202.1	1	36812526	68.537
OAR1_37970060.1	1	36830089	68.537
OAR1_38005791.1	1	36867620	68.537
s15031.1	1	37054942	68.537
s13613.1	1	37061832	68.537
OAR1_38366696.1	1	37085872	68.537
OAR1_38393616.1	1	37111907	68.537
OAR1_38477503.1	1	37196922	69.063
OAR1_38526208.1	1	37246785	69.063
OAR1_38551279.1	1	37270300	69.063
OAR1_38581202.1	1	37298372	69.063
OAR1_38627380.1	1	37342618	69.063
OAR1_38686643.1	1	37404011	69.063
OAR1_38783627.1	1	37504005	69.063
OAR1_38816972.1	1	37541108	69.063
OAR1_38872562.1	1	37592910	69.063
OAR1_39192533.1	1	37653625	69.47
OAR1_38970455.1	1	37679749	70.282
OAR1_39054176.1	1	37714817	71.549
OAR1_39106935.1	1	37768095	71.549
OAR1_39154871.1	1	37814357	71.549
OAR1_39162234_X.1	1	37821809	71.549
s01639.1	1	37860384	71.549
OAR1_39269616.1	1	37892445	71.549
OAR1_39311722.1	1	37936492	71.549
OAR1_39378088.1	1	37957073	71.549
OAR1_39362302.1	1	37968458	71.549
OAR1_39492494.1	1	38056857	71.639
OAR1_39502527.1	1	38067518	71.639
OAR1_39518757.1	1	38084892	71.728
OAR1_39540579.1	1	38109455	71.728
OAR1_39566435.1	1	38134809	71.728
OAR1_39674755.1	1	38238789	71.833
OAR1_39725206.1	1	38283801	71.833
OAR1_39763346.1	1	38309481	71.833
OAR1_39806322.1	1	38353791	71.833
OAR1_39850200.1	1	38398061	71.833
s06710.1	1	38455214	71.833
s70539.1	1	38478398	71.983
OAR1_39983102.1	1	38522781	72.322
OAR1_40030112.1	1	38573817	72.322
OAR1_40061890.1	1	38606229	72.322
OAR1_40088131.1	1	38632299	72.322
OAR1_40116778.1	1	38660560	72.322
s33893.1	1	38724168	72.322
s69959.1	1	38766359	72.322
OAR1_40376821.1	1	38919016	72.322
OAR1_40384708.1	1	38926757	72.322
OAR1_40393522.1	1	38935064	72.322
OAR1_40400919.1	1	38941995	72.322
OAR1_40463470.1	1	39000304	72.509
s69444.1	1	39065861	72.509
OAR1_40651944_X.1	1	39106488	72.509
OAR1_40686911.1	1	39149195	72.509
OAR1_40732785.1	1	39188945	72.509
OAR1_40768615.1	1	39228693	72.509
OAR1_40795862.1	1	39260266	72.773
OAR1_40813548.1	1	39283649	73.072
s72748.1	1	39348465	73.072
OAR1_40975836.1	1	39445247	73.072
OAR1_41004192.1	1	39477785	73.108
OAR1_41047950.1	1	39518917	73.142
s16767.1	1	39607711	73.177
OAR1_41166835.1	1	39640419	73.212
OAR1_41210828.1	1	39686789	73.235
OAR1_41220308.1	1	39696884	73.235
OAR1_41306759.1	1	39784564	73.235
OAR1_41430163.1	1	39904993	73.235
OAR1_41497208.1	1	39983693	73.431
OAR1_41530331.1	1	40016409	73.431
OAR1_41568455.1	1	40051627	73.431
OAR1_41607999.1	1	40087301	73.431
OAR1_41661218.1	1	40152737	73.431
OAR1_41816754.1	1	40197727	73.431
OAR1_41824180.1	1	40204003	73.534
OAR1_41851018.1	1	40232030	73.534
OAR1_41709088.1	1	40313115	73.534
s28657.1	1	40329060	73.534
s30054.1	1	40410834	73.534
OAR1_42038601.1	1	40426232	73.534
OAR1_42065742.1	1	40443121	73.534
OAR1_42168539.1	1	40554572	73.534
OAR1_42191539.1	1	40580646	73.628
OAR1_42228129.1	1	40616065	73.628
OAR1_42292919.1	1	40670444	73.628
s06846.1	1	40772311	73.796
OAR1_42467729_X.1	1	40846312	73.796
OAR1_42478835.1	1	40858120	73.796
OAR1_42655563.1	1	40979757	73.796
OAR1_42759185.1	1	41092253	73.796
OAR1_42809521.1	1	41140008	74.112
OAR1_42858124.1	1	41188661	74.23
OAR1_42899127.1	1	41229284	74.331
OAR1_42933481.1	1	41261141	74.331
OAR1_42968648.1	1	41296796	74.331
OAR1_43042460.1	1	41371364	74.331
OAR1_43124870.1	1	41451333	74.331
s73145.1	1	41494789	74.331
OAR1_43197562.1	1	41521609	74.579
OAR1_43274517.1	1	41594937	74.579
OAR1_43323062.1	1	41644508	74.579
OAR1_43407936.1	1	41730147	74.772
OAR1_43448305.1	1	41768830	74.772
OAR1_43483994.1	1	41807330	74.986
s03718.1	1	41858415	75.155
OAR1_43591299.1	1	41918479	75.439
OAR1_43868196.1	1	42192560	75.699
s37285.1	1	42240951	75.699
s54617.1	1	42279683	75.699
OAR1_43994216.1	1	42304312	75.699
OAR1_44090814.1	1	42403788	75.699
s54796.1	1	42465420	75.851
OAR1_44185492.1	1	42496028	75.851
OAR1_44241542.1	1	42547526	75.851
s04347.1	1	42674751	75.984
OAR1_44353297.1	1	42685145	76.146
OAR1_44413743.1	1	42701993	76.146
OAR1_44420033.1	1	42708446	76.146
s00418.1	1	42772988	76.146
s33077.1	1	42840806	77.369
s49519.1	1	42887926	77.674
s31243.1	1	42940317	77.674
OAR1_44681265.1	1	42947822	77.674
OAR1_44780695.1	1	43043428	77.674
OAR1_44848802.1	1	43109594	77.674
s58926.1	1	43195890	77.674
s17842.1	1	43232441	77.674
OAR1_45014772.1	1	43275668	77.674
OAR1_45043922.1	1	43308645	77.674
OAR1_45270297.1	1	43504785	77.674
OAR1_45327694.1	1	43560820	77.674
OAR1_45408089.1	1	43631002	77.674
OAR1_45428149.1	1	43649189	77.813
OAR1_45507542.1	1	43736736	77.813
OAR1_45559516.1	1	43851369	77.813
OAR1_45679268.1	1	43941725	77.813
OAR1_45752051.1	1	44015114	77.813
OAR1_45788763.1	1	44050735	77.813
OAR1_45896510.1	1	44148584	78.494
OAR1_46015898.1	1	44266050	78.494
OAR1_46055595.1	1	44305839	78.855
OAR1_46249324.1	1	44384670	78.855
OAR1_46289114.1	1	44431541	78.855
OAR1_46385796.1	1	44580577	78.871
OAR1_46417199_X.1	1	44609291	79.024
OAR1_46456653.1	1	44655119	79.024
OAR1_46489104.1	1	44686214	79.024
OAR1_46640007.1	1	44776152	79.024
OAR1_46676235.1	1	44810246	79.024
OAR1_46704784.1	1	44844529	79.024
s06021.1	1	44914038	79.161
OAR1_46854842.1	1	45004751	79.161
OAR1_46879504.1	1	45031483	79.161
OAR1_46890376.1	1	45040567	79.161
OAR1_46934368.1	1	45087034	79.161
OAR1_46988035.1	1	45143889	79.609
OAR1_47033695_X.1	1	45184644	79.609
OAR1_47087569.1	1	45234703	79.609
OAR1_47194601.1	1	45347784	79.609
s28129.1	1	45403230	79.773
OAR1_47291615.1	1	45443233	79.773
OAR1_47348433.1	1	45498658	79.773
OAR1_47377110.1	1	45529535	79.773
OAR1_47449016.1	1	45595481	79.773
OAR1_47495026.1	1	45640939	79.802
OAR1_47578504.1	1	45703614	79.876
OAR1_47719852.1	1	45851968	80.027
OAR1_47862668.1	1	45936900	80.041
OAR1_47912038.1	1	45980336	80.041
OAR1_47955876.1	1	46021166	80.512
OAR1_47969746.1	1	46035289	80.64
s33659.1	1	46091267	80.768
OAR1_48122363.1	1	46193600	80.783
OAR1_48175544.1	1	46244693	80.783
OAR1_48213459.1	1	46282114	80.783
OAR1_48277895.1	1	46350622	80.783
OAR1_48311255.1	1	46381259	80.783
OAR1_48373831.1	1	46514433	80.92
OAR1_48547376.1	1	46664614	80.92
OAR1_48599629.1	1	46720448	81.152
OAR1_48683893.1	1	46797251	81.152
OAR1_48720750.1	1	46829080	81.152
s14904.1	1	46866892	81.423
s25087.1	1	46889341	81.423
OAR1_48901255.1	1	47007365	81.423
s73242.1	1	47040011	81.751
OAR1_48960585.1	1	47071034	81.751
OAR1_48995273.1	1	47101709	81.751
OAR1_49032119.1	1	47141090	81.751
OAR1_49079223.1	1	47188582	81.751
s68890.1	1	47317060	82.146
OAR1_49281958.1	1	47389436	82.334
OAR1_49294129.1	1	47400960	82.334
OAR1_49378253.1	1	47482463	82.334
OAR1_49492036.1	1	47594355	82.334
OAR1_49545500_X.1	1	47650323	82.334
OAR1_49553224.1	1	47657931	82.334
OAR1_49634137.1	1	47732497	82.512
OAR1_49646686.1	1	47743964	82.512
s38356.1	1	47863975	82.512
OAR1_50137413.1	1	48053869	82.512
OAR1_50219468.1	1	48118392	82.512
OAR1_50246968.1	1	48140693	82.512
OAR1_50287726.1	1	48179072	82.512
OAR1_50348647.1	1	48238220	82.512
OAR1_50383125.1	1	48271517	82.512
OAR1_50400193.1	1	48289689	82.512
OAR1_50420842.1	1	48311647	82.512
OAR1_50511061.1	1	48407479	82.512
OAR1_50528543.1	1	48422410	82.512
OAR1_50682135.1	1	48558680	82.512
OAR1_50742248.1	1	48631401	82.512
OAR1_51158880.1	1	48844445	82.63
OAR1_51226693.1	1	48914105	82.63
s05689.1	1	48982677	82.63
OAR1_51307088.1	1	49007938	82.63
OAR1_51355390.1	1	49055837	82.63
OAR1_51459020_X.1	1	49159049	82.63
OAR1_51516785.1	1	49214952	82.63
OAR1_51532128.1	1	49237005	82.63
OAR1_51620522.1	1	49328056	82.63
OAR1_51678999.1	1	49389774	82.63
OAR1_51781186.1	1	49434401	82.751
OAR1_51821448.1	1	49480688	82.989
OAR1_51833033.1	1	49492870	82.989
OAR1_51895749.1	1	49566814	82.989
OAR1_51923225.1	1	49582895	82.989
OAR1_52004573.1	1	49664649	82.989
OAR1_52048533.1	1	49690977	82.989
OAR1_52085279.1	1	49726257	82.989
OAR1_52166352.1	1	49813838	83.19
OAR1_52227026.1	1	49871427	83.19
OAR1_52263906.1	1	49907660	83.19
OAR1_52312510.1	1	49958562	83.19
OAR1_52347468.1	1	49994990	83.19
OAR1_52374321.1	1	50013005	83.19
OAR1_52398580.1	1	50034307	83.19
s25789.1	1	50089292	83.19
OAR1_52460849.1	1	50099315	83.19
OAR1_52518679.1	1	50158593	83.95
OAR1_52559106.1	1	50197845	83.95
OAR1_52607477.1	1	50250191	83.95
OAR1_52636268.1	1	50283748	83.95
OAR1_52693319.1	1	50344658	83.95
OAR1_52744886.1	1	50385688	83.95
OAR1_52767848.1	1	50410740	83.95
OAR1_52908583.1	1	50557006	83.95
OAR1_52967048_X.1	1	50611083	83.95
OAR1_53013277.1	1	50649622	83.95
OAR1_53075335.1	1	50717347	83.95
OAR1_53100587.1	1	50741903	83.95
OAR1_53231316.1	1	50883447	83.95
OAR1_53266044.1	1	50919621	83.977
OAR1_53280983.1	1	50936351	84.274
OAR1_53401053.1	1	51049647	84.508
s03901.1	1	51188912	84.68
OAR1_53726695.1	1	51241947	84.714
OAR1_53811180.1	1	51322703	84.714
OAR1_53877100.1	1	51382782	84.714
OAR1_53930788.1	1	51439419	84.714
OAR1_53955787.1	1	51468220	84.714
OAR1_54008767.1	1	51522240	84.875
s68160.1	1	51580805	85.044
s61191.1	1	51710326	85.044
s62361.1	1	51735640	85.044
OAR1_54229566.1	1	51741524	85.044
s70485.1	1	51767248	85.044
OAR1_54350679.1	1	51806467	85.044
s71757.1	1	51839566	85.192
OAR1_54495204.1	1	51943317	85.326
s22257.1	1	52035359	85.326
OAR1_54721896.1	1	52179714	85.326
OAR1_54747951.1	1	52205934	85.326
OAR1_54796405.1	1	52252224	85.326
s07140.1	1	52324982	85.447
OAR1_54955557.1	1	52357940	85.504
OAR1_54997728.1	1	52398160	85.642
OAR1_54989563.1	1	52403675	85.642
s58993.1	1	52429536	85.642
s10696.1	1	52518120	85.642
OAR1_55194024.1	1	52549191	85.642
OAR1_55220602.1	1	52572938	85.642
OAR1_55300202.1	1	52649473	85.653
OAR1_55603856.1	1	52818414	86.017
OAR1_55655089.1	1	52868595	86.017
OAR1_55707992_X.1	1	52918400	86.017
OAR1_55749530.1	1	52956170	86.017
s05776.1	1	52998405	86.017
OAR1_55820164.1	1	53028570	86.017
OAR1_55869497.1	1	53079036	86.017
s17708.1	1	53148583	86.388
OAR1_55965072.1	1	53179638	86.388
OAR1_56099906.1	1	53315691	86.636
OAR1_56190988.1	1	53391164	86.636
OAR1_56211697.1	1	53411461	86.636
OAR1_56266714.1	1	53461987	86.636
OAR1_56300095.1	1	53497486	86.636
OAR1_56306680.1	1	53503881	86.636
OAR1_56372435.1	1	53566468	86.636
OAR1_56507935.1	1	53669839	86.636
OAR1_56549471.1	1	53708764	86.636
OAR1_56620267.1	1	53782662	86.636
OAR1_56685682.1	1	53846389	86.996
s73207.1	1	53951800	87.169
s67807.1	1	53970104	87.169
OAR1_57075579.1	1	54032484	87.169
OAR1_57519742.1	1	54423248	87.915
OAR1_57568179.1	1	54459404	87.915
DU395740_415.1	1	54529185	87.915
s26674.1	1	54568663	87.915
OAR1_57729403.1	1	54627591	87.915
OAR1_57786513.1	1	54685106	87.915
OAR1_57838218.1	1	54740620	88.091
OAR1_57912778.1	1	54788837	88.091
OAR1_57941516.1	1	54818558	88.091
s35436.1	1	54908516	88.091
OAR1_58076698.1	1	54942413	88.332
s35871.1	1	54988856	88.332
OAR1_58146474.1	1	55009240	88.343
OAR1_58298578.1	1	55158191	88.494
OAR1_58337978.1	1	55194243	88.629
OAR1_58380865.1	1	55230375	88.629
OAR1_58459894.1	1	55313233	89.34
OAR1_58494261.1	1	55357496	89.34
OAR1_58557145.1	1	55430825	89.34
OAR1_58591484.1	1	55468201	89.34
OAR1_58627940.1	1	55506168	89.34
s19824.1	1	55563425	89.34
OAR1_58746085.1	1	55611216	89.34
OAR1_58778285.1	1	55649294	89.34
OAR1_58824777_X.1	1	55688088	89.34
OAR1_58842022.1	1	55703368	89.477
OAR1_58907550.1	1	55762989	89.588
OAR1_58938560.1	1	55793352	89.728
OAR1_58965035.1	1	55821471	89.728
OAR1_59008890.1	1	55871265	89.728
OAR1_59033021.1	1	55894733	89.728
OAR1_59062804.1	1	55900976	89.728
OAR1_59116550.1	1	55948292	89.952
OAR1_59144405.1	1	55980062	89.952
s53539.1	1	56079410	89.952
OAR1_59316114.1	1	56146513	89.952
OAR1_59376965.1	1	56200963	89.952
s05724.1	1	56242564	90.611
OAR1_59485241.1	1	56321171	90.818
OAR1_59516036.1	1	56357272	90.818
OAR1_59661335.1	1	56466706	90.818
OAR1_59752385.1	1	56554383	90.818
OAR1_59824227.1	1	56616249	90.818
OAR1_59876165.1	1	56669474	90.818
OAR1_59993498.1	1	56783308	90.818
OAR1_60012212.1	1	56804535	90.818
OAR1_60063674.1	1	56852480	90.818
OAR1_60169765.1	1	56959857	90.818
OAR1_60267266.1	1	57062115	90.837
OAR1_60303596.1	1	57095382	90.837
OAR1_60333122.1	1	57135826	91.35
OAR1_60385738.1	1	57188244	91.35
OAR1_60457820.1	1	57254592	91.56
OAR1_60477849.1	1	57273461	91.666
OAR1_60573392.1	1	57360540	92.491
OAR1_60615981.1	1	57400074	92.491
OAR1_60649800.1	1	57432274	92.491
OAR1_60681744.1	1	57463290	92.675
OAR1_60716093.1	1	57495860	92.675
OAR1_60750138.1	1	57524647	92.675
OAR1_60787591.1	1	57559128	93.03
OAR1_60831182.1	1	57603191	93.633
OAR1_60838371.1	1	57609667	93.633
OAR1_61145066.1	1	57801173	93.633
OAR1_61237925.1	1	57838601	93.633
OAR1_61335860.1	1	57943033	93.633
OAR1_61353037.1	1	57960160	93.633
OAR1_61456612.1	1	58063817	93.633
OAR1_61493280.1	1	58098430	93.633
OAR1_61538612_X.1	1	58155191	94.898
OAR1_61632428.1	1	58238441	95.033
OAR1_61654057.1	1	58261556	95.033
OAR1_61727500_X.1	1	58343309	95.033
OAR1_61758118.1	1	58366943	95.033
OAR1_61888956.1	1	58478250	95.033
s51693.1	1	58696638	95.568
OAR1_62133622.1	1	58769084	95.568
OAR1_62185766.1	1	58818248	95.568
s21653.1	1	58846155	95.568
OAR1_62256077_X.1	1	58894464	95.568
OAR1_62343378.1	1	58982757	95.568
OAR1_62377130.1	1	59013435	95.568
s57947.1	1	59090067	95.568
OAR1_62486992.1	1	59125313	95.949
OAR1_62521467.1	1	59158887	96.401
OAR1_62820524.1	1	59350869	96.401
OAR1_62872234.1	1	59392891	96.401
OAR1_63015004.1	1	59440441	96.445
OAR1_63040872.1	1	59456930	96.445
OAR1_63062950.1	1	59473879	96.445
OAR1_63186311.1	1	59543969	96.897
OAR1_63267961_X.1	1	59627547	96.936
OAR1_63304759.1	1	59665849	96.936
OAR1_63334285.1	1	59697052	96.936
s26122.1	1	59728849	96.936
s17248.1	1	59770448	96.936
OAR1_63470748.1	1	59811448	97.078
OAR1_63515541.1	1	59854104	97.078
s48919.1	1	59886378	97.078
OAR1_63572898.1	1	59910388	97.211
OAR1_63598486_X.1	1	59955835	97.211
OAR1_63701137.1	1	60062504	97.211
OAR1_63733686.1	1	60098936	97.211
OAR1_63760945.1	1	60128240	97.248
OAR1_63782377.1	1	60159420	97.285
OAR1_63833709_X.1	1	60212634	97.285
s12827.1	1	60261072	97.285
OAR1_64080780.1	1	60430115	97.285
OAR1_64149456.1	1	60477566	97.285
OAR1_64192254.1	1	60521500	97.365
s39262.1	1	60596797	97.572
OAR1_64299133.1	1	60627338	97.715
s26713.1	1	60665839	97.956
OAR1_64395136.1	1	60721088	97.956
OAR1_64419013.1	1	60744964	97.956
OAR1_64507132_X.1	1	60811866	97.956
OAR1_64551690.1	1	60853152	98.097
s68120.1	1	60885785	98.246
s45507.1	1	60891953	98.246
s27275.1	1	60976631	98.246
OAR1_64780959.1	1	61082249	98.246
s27901.1	1	61102433	98.331
s74111.1	1	61122957	98.331
OAR1_64866878.1	1	61169762	98.331
OAR1_64912605.1	1	61213907	98.331
OAR1_64972060.1	1	61219660	98.672
OAR1_65028926.1	1	61225157	98.672
s18889.1	1	61302461	98.672
OAR1_65172267.1	1	61429193	98.672
OAR1_65265541_X.1	1	61519263	98.672
s66702.1	1	61657785	98.672
OAR1_65513709.1	1	61679136	98.838
s30649.1	1	61783330	98.886
OAR1_65577929.1	1	61808577	98.946
s35437.1	1	61895609	99
OAR1_65702938.1	1	61957554	99
OAR1_65815643.1	1	62121470	99
OAR1_65876842.1	1	62180476	99
s65887.1	1	62253760	99
s57980.1	1	62262023	99
OAR1_65951652.1	1	62267440	99
OAR1_66062371.1	1	62378726	99.411
s24631.1	1	62434514	99.411
OAR1_66156513.1	1	62462938	99.411
OAR1_66164420.1	1	62470801	99.411
OAR1_66213673.1	1	62513924	99.652
OAR1_66298910.1	1	62522466	99.652
DU521806_135.1	1	62593517	99.652
OAR1_66412780.1	1	62725422	99.652
OAR1_66425911.1	1	62746349	99.652
OAR1_66472888.1	1	62789526	99.652
OAR1_66495276.1	1	62817403	100.527
OAR1_66529236.1	1	62853655	100.734
OAR1_66620916.1	1	62946312	100.734
OAR1_66759832.1	1	63086277	100.87
OAR1_66802799.1	1	63111284	100.87
OAR1_66843581.1	1	63149169	100.87
s26859.1	1	63196604	100.87
s41112.1	1	63206790	100.87
OAR1_66939672.1	1	63236122	100.87
OAR1_67040197.1	1	63313128	100.87
OAR1_67047421.1	1	63323764	100.87
OAR1_67321113_X.1	1	63387351	100.87
OAR1_67188917.1	1	63486734	100.87
OAR1_67262164.1	1	63498318	101.075
OAR1_67365041.1	1	63608061	101.655
OAR1_67222677_X.1	1	63632105	101.655
OAR1_67236647.1	1	63645511	101.655
OAR1_67421568.1	1	63665934	102.217
OAR1_67444780.1	1	63686714	102.217
s03177.1	1	63745771	102.217
s27673.1	1	63777815	102.217
OAR1_67572134.1	1	63813180	102.217
OAR1_67621360.1	1	63861109	102.217
OAR1_67629845.1	1	63868851	102.217
OAR1_67688894.1	1	63924286	102.354
OAR1_67701468_X.1	1	63935957	102.448
OAR1_67710995.1	1	63944737	102.448
OAR1_67773451.1	1	63983152	102.448
OAR1_67815745.1	1	64028892	102.448
s75469.1	1	64122200	102.448
OAR1_67892911.1	1	64144900	102.448
OAR1_67951620.1	1	64196300	102.448
OAR1_68070336.1	1	64315826	102.659
OAR1_68115107.1	1	64356700	102.822
OAR1_68163021_X.1	1	64407065	102.822
s26940.1	1	64426300	102.822
OAR1_68303817_X.1	1	64553800	102.822
s16610.1	1	64733503	102.822
OAR1_68635821.1	1	64775500	103.004
s57419.1	1	64823200	103.004
s06844.1	1	64857220	103.175
OAR1_68758775.1	1	64886700	103.175
s02849.1	1	65047624	103.512
OAR1_68952266.1	1	65081700	103.512
OAR1_69029592.1	1	65160300	103.512
OAR1_69092794.1	1	65173164	103.512
OAR1_69101842.1	1	65181855	103.512
OAR1_69142751.1	1	65222200	103.696
s54235.1	1	65275149	103.696
OAR1_69224190.1	1	65306297	103.696
OAR1_69244286.1	1	65327308	103.696
OAR1_69309059.1	1	65373193	103.696
OAR1_69330312.1	1	65394566	103.696
OAR1_69375814.1	1	65440100	103.696
OAR1_69407228_X.1	1	65478000	103.696
OAR1_69442509.1	1	65514400	103.696
OAR1_70324188.1	1	65612400	104.164
OAR1_70513087.1	1	65812158	104.399
OAR1_70591410.1	1	65909800	104.399
OAR1_70604619.1	1	65919600	104.399
OAR1_70611692.1	1	65926900	104.399
OAR1_70683260.1	1	65992600	104.399
OAR1_70764611.1	1	66077900	104.399
OAR1_70886689.1	1	66188400	105.027
s16707.1	1	66271700	105.027
OAR1_71076363.1	1	66350212	105.027
OAR1_71110534.1	1	66384400	105.027
OAR1_71221992.1	1	66505094	105.027
OAR1_71254279.1	1	66538484	105.027
OAR1_71317238.1	1	66598700	105.027
OAR1_71367342.1	1	66648893	105.027
s09319.1	1	66681200	105.027
OAR1_71455337.1	1	66734464	105.147
OAR1_71477114.1	1	66754600	105.227
OAR1_71521083.1	1	66802126	105.227
OAR1_71579102.1	1	66854900	105.227
OAR1_71610348.1	1	66880517	105.227
s43910.1	1	66923900	105.227
s15529.1	1	66966932	105.227
OAR1_71742338.1	1	67077642	105.227
OAR1_71789985.1	1	67120957	105.227
OAR1_71967991.1	1	67291984	105.227
OAR1_72035677.1	1	67360120	105.227
OAR1_72099868.1	1	67425114	105.227
OAR1_72149006.1	1	67472953	105.227
OAR1_72272469.1	1	67591218	105.227
OAR1_72324649.1	1	67639923	105.227
OAR1_72364642.1	1	67696614	105.227
s45498.1	1	67751972	105.227
OAR1_72924534.1	1	67759241	105.335
OAR1_72471224.1	1	67807198	105.335
OAR1_72502432_X.1	1	67839218	105.335
OAR1_72537233.1	1	67880147	105.335
OAR1_72618599_X.1	1	67962299	105.443
OAR1_72635280.1	1	67979419	105.443
s19841.1	1	68051503	105.443
s66349.1	1	68059846	105.443
OAR1_72776475.1	1	68111667	105.443
OAR1_72809819.1	1	68145017	105.443
s53787.1	1	68195816	105.443
OAR1_72984979.1	1	68328928	105.443
OAR1_73027197.1	1	68371177	105.443
OAR1_73079598.1	1	68419690	105.443
OAR1_73136920.1	1	68479040	105.443
OAR1_73149868.1	1	68491381	105.443
OAR1_73166924.1	1	68504481	105.443
OAR1_73281352.1	1	68625732	105.443
OAR1_73306625.1	1	68650174	105.443
OAR1_73366547.1	1	68719533	105.443
OAR1_73487891.1	1	68779394	105.443
OAR1_73583793.1	1	68869850	105.443
OAR1_73591836.1	1	68877619	105.443
OAR1_73599185.1	1	68884575	105.443
OAR1_73673800.1	1	68957215	105.443
OAR1_73739699.1	1	69023165	105.443
OAR1_73783528.1	1	69066350	105.443
OAR1_73804032.1	1	69076730	105.443
OAR1_73900697.1	1	69155005	105.55
OAR1_73950077.1	1	69201522	105.55
OAR1_74015424.1	1	69265747	105.55
OAR5_86452533.1	1	69312272	106.191
OAR1_74065628.1	1	69347746	106.191
OAR1_74168866.1	1	69433822	106.191
OAR1_74222611.1	1	69486285	106.191
OAR1_74269595.1	1	69539913	106.191
OAR1_74296965.1	1	69574026	106.191
DU351298_316.1	1	69623410	106.191
OAR1_74412073.1	1	69676192	106.191
OAR1_74545077.1	1	69798871	106.191
s19318.1	1	69864418	106.191
s05498.1	1	69895956	106.796
s72471.1	1	69926675	106.796
s03807.1	1	69983420	106.796
s52589.1	1	70072792	107.512
OAR1_75006164.1	1	70128925	107.512
OAR1_75041734.1	1	70162745	107.73
s36857.1	1	70206219	107.73
s45673.1	1	70216557	107.73
s33679.1	1	70313067	107.73
s18898.1	1	70317007	107.73
s53104.1	1	70362357	107.73
OAR1_75348360.1	1	70400651	107.73
OAR1_75402268.1	1	70451094	107.73
OAR1_75451234.1	1	70499283	107.73
OAR1_75469432.1	1	70513771	107.73
OAR1_75553490.1	1	70592390	107.73
OAR1_75653189.1	1	70673796	107.73
OAR1_75790685.1	1	70736732	107.904
s01041.1	1	70794020	107.904
s11889.1	1	70814675	107.904
s39409.1	1	70857251	107.904
s12060.1	1	70940865	107.904
s74667.1	1	71010431	107.904
OAR1_76085236.1	1	71059594	108.174
s48049.1	1	71075168	108.174
OAR1_76111336.1	1	71082937	108.174
OAR1_76172248.1	1	71128763	108.174
s33210.1	1	71182398	108.174
OAR1_76290283.1	1	71248974	108.174
s09749.1	1	71260256	108.174
s43016.1	1	71308787	108.272
OAR1_76382311.1	1	71341295	108.4
OAR1_76413990.1	1	71371806	108.532
OAR1_76463728.1	1	71425032	108.959
OAR1_76509296.1	1	71468229	108.959
OAR1_76588267.1	1	71539987	108.959
s52630.1	1	71582890	108.959
OAR1_76692603.1	1	71642994	108.959
OAR1_76705673.1	1	71662745	108.959
OAR1_76777710.1	1	71732360	108.959
OAR1_76803512.1	1	71757765	109.697
OAR1_76933661.1	1	71852641	109.697
OAR1_77014835.1	1	71922457	109.697
OAR1_77026349.1	1	71940712	109.858
OAR1_77069506.1	1	71961237	109.858
OAR1_77147307.1	1	72047381	109.858
OAR1_77194102.1	1	72091697	109.858
s25340.1	1	72174750	109.858
OAR1_77317272.1	1	72195662	109.858
OAR1_77400641.1	1	72225922	109.858
OAR1_77436037.1	1	72261055	109.92
OAR1_77457032.1	1	72281791	109.994
OAR1_77478775.1	1	72302163	110.068
OAR1_77541835.1	1	72360629	110.142
OAR1_77610483.1	1	72412734	110.353
OAR1_77619553.1	1	72427277	110.353
s51599.1	1	72499813	110.353
OAR1_77720985.1	1	72523208	110.353
OAR1_77772595.1	1	72562084	110.353
s29884.1	1	72617441	110.353
OAR1_77802209.1	1	72629610	110.353
OAR1_77993538.1	1	72743760	111.423
OAR1_78062139.1	1	72819152	111.423
OAR1_78100124.1	1	72856513	111.671
OAR1_78179789.1	1	72953498	111.671
OAR1_78284069.1	1	73063497	111.671
OAR1_78344284.1	1	73122185	111.671
OAR1_78460269.1	1	73225093	111.671
OAR1_78515232.1	1	73278518	111.671
s68272.1	1	73406912	111.918
OAR1_78710993.1	1	73474836	111.918
OAR1_78756638.1	1	73521831	111.918
OAR1_78793387_X.1	1	73558249	111.918
OAR1_78821366.1	1	73584944	111.929
OAR1_78868061.1	1	73628652	112.217
OAR1_78899290.1	1	73661293	112.217
OAR1_78960505_X.1	1	73722757	112.217
OAR1_78979258.1	1	73743078	112.361
OAR1_79030618.1	1	73795729	112.748
OAR1_79060603.1	1	73819518	113.058
OAR1_79142933.1	1	73841349	113.058
OAR1_79209789.1	1	73894596	113.058
OAR1_79249196.1	1	73939387	113.058
OAR1_79290834.1	1	73977131	113.058
OAR1_79381781.1	1	74064289	113.058
OAR1_79404769.1	1	74085672	113.058
OAR1_79446392.1	1	74128263	113.058
OAR1_79518018.1	1	74205061	113.058
OAR1_79590680.1	1	74277658	113.058
OAR1_79619162.1	1	74307202	113.058
OAR1_79655006_X.1	1	74344376	113.058
OAR1_79688436.1	1	74376016	113.173
OAR1_79775846.1	1	74435376	113.173
OAR1_79819261.1	1	74479322	113.173
OAR1_79908508.1	1	74569848	113.173
s12028.1	1	74603888	113.173
OAR1_79980577.1	1	74643693	113.173
OAR1_80034351.1	1	74709076	113.173
OAR1_80065806.1	1	74740119	113.193
s55899.1	1	74792967	113.509
OAR1_80140712.1	1	74813934	113.726
OAR1_80169683.1	1	74860239	114.019
s42905.1	1	74915713	114.019
OAR1_80279268.1	1	74973415	114.019
OAR1_80338579.1	1	75029022	114.196
OAR1_80368366.1	1	75056301	114.299
OAR1_80408527.1	1	75095022	114.357
OAR1_80423494.1	1	75109379	114.357
OAR1_80470262.1	1	75166756	114.357
OAR1_80490167.1	1	75185735	114.372
OAR1_80547642.1	1	75245305	114.39
OAR1_80601652.1	1	75294208	114.425
s66736.1	1	75358966	114.463
OAR1_80756487.1	1	75458646	114.487
s74470.1	1	75493238	114.595
OAR1_80836598.1	1	75537117	114.767
OAR1_80897560.1	1	75593947	114.767
OAR1_80941940.1	1	75637885	114.887
OAR1_80975486.1	1	75674515	114.887
OAR1_81010882.1	1	75712040	114.887
OAR1_81064178.1	1	75764675	115.052
OAR1_81125140.1	1	75834245	115.052
OAR1_81160492.1	1	75873293	115.18
s43247.1	1	75933593	115.18
OAR1_81288184.1	1	75999990	115.18
OAR1_81314728.1	1	76024565	115.18
OAR1_81369376.1	1	76076238	115.18
s43262.1	1	76088655	115.18
OAR1_81421530.1	1	76132942	115.18
OAR1_81508823.1	1	76220897	115.775
OAR1_81524696.1	1	76237016	115.775
OAR1_81533009.1	1	76246462	115.775
OAR1_81623863.1	1	76333495	116.012
OAR1_81673930.1	1	76373382	116.012
OAR1_81679574.1	1	76379352	116.012
OAR1_81699780.1	1	76398257	116.012
OAR1_81755877.1	1	76452551	116.012
OAR1_81833793.1	1	76499234	116.012
OAR1_81868201.1	1	76534017	116.012
OAR1_81888444.1	1	76553447	116.012
OAR1_81920870.1	1	76584307	116.137
OAR1_82011046.1	1	76660454	116.137
OAR1_82021326.1	1	76670832	116.137
OAR1_82027070.1	1	76677105	116.137
OAR1_82047913.1	1	76697241	116.137
OAR1_82098426.1	1	76739262	116.249
s45218.1	1	76777673	116.249
OAR1_82189789.1	1	76829301	116.249
s06076.1	1	76861996	116.249
OAR1_82314549.1	1	76945760	116.249
s66850.1	1	77006590	116.506
s47439.1	1	77031360	116.766
OAR1_82408795.1	1	77046252	116.766
OAR1_82549525.1	1	77179900	116.766
OAR1_82564043.1	1	77196750	117.023
OAR1_82626126.1	1	77257222	117.023
OAR1_82633593.1	1	77264134	117.023
OAR1_82696488.1	1	77324975	117.023
OAR1_82726417.1	1	77357163	117.023
OAR1_82753969.1	1	77384306	117.023
OAR1_82785441.1	1	77416825	117.023
OAR1_82837656.1	1	77470345	117.023
OAR1_82882381.1	1	77516182	117.023
s71563.1	1	77566149	117.023
s51517.1	1	77615483	117.023
OAR1_83030838.1	1	77652925	117.023
OAR1_83099190.1	1	77728386	118.032
OAR1_83132511.1	1	77761598	118.561
s60109.1	1	77797403	119.091
OAR1_83216080.1	1	77843408	119.091
OAR1_83351599_X.1	1	77930852	119.091
OAR1_83459803.1	1	78035611	119.091
OAR1_83502811.1	1	78074946	119.448
OAR1_83548701.1	1	78147201	119.448
s28800.1	1	78171088	119.448
OAR1_83602846.1	1	78197631	119.448
OAR1_83667583.1	1	78251427	119.448
OAR1_83683955.1	1	78272408	119.448
OAR1_83737754.1	1	78330240	119.448
OAR1_83751793.1	1	78349442	119.448
OAR1_83812447.1	1	78416493	119.49
OAR1_83979617.1	1	78582415	119.691
OAR1_84034525.1	1	78639381	119.691
OAR1_84053375.1	1	78659526	119.691
OAR1_84093727.1	1	78701219	119.691
OAR1_84193337.1	1	78797897	119.691
OAR1_84220386.1	1	78822828	119.691
OAR1_84288805.1	1	78909631	121.139
OAR1_84322183.1	1	78937441	121.139
OAR1_84380895.1	1	78984584	121.139
OAR1_84429477.1	1	79037829	121.139
s72345.1	1	79054518	121.139
OAR1_84466659.1	1	79074578	121.139
OAR1_84537230.1	1	79137413	121.139
OAR1_84543547.1	1	79144008	121.139
s65352.1	1	79216061	121.139
OAR1_84653316.1	1	79250800	121.139
OAR1_84684776.1	1	79280417	121.139
OAR1_84711156.1	1	79307499	121.337
OAR1_84737888.1	1	79339292	121.337
OAR1_84802337.1	1	79401380	121.337
OAR1_84838720.1	1	79440157	121.337
OAR1_84872548.1	1	79470856	121.337
OAR1_85050388.1	1	79649178	121.337
OAR1_85127852_X.1	1	79705392	121.337
OAR1_85153118.1	1	79727542	121.337
OAR1_85202342.1	1	79792290	121.337
OAR1_85227163.1	1	79829727	121.337
OAR1_85261298.1	1	79868671	121.337
OAR1_78409024.1	1	80025758	121.943
OAR1_85439978.1	1	80037527	121.943
OAR1_85487979.1	1	80078182	122.644
OAR1_85553958.1	1	80147944	122.644
OAR1_85599941.1	1	80192134	122.644
OAR1_85644099.1	1	80241524	122.644
OAR1_85650609.1	1	80249090	122.644
s23429.1	1	80343553	122.644
OAR1_85746811.1	1	80362836	122.644
OAR1_85757153_X.1	1	80370378	122.644
OAR1_85892696.1	1	80526575	122.851
s63495.1	1	80537641	122.851
OAR1_85928070.1	1	80557883	122.851
OAR1_85975832.1	1	80614309	122.851
OAR1_86003731.1	1	80631620	122.851
OAR1_86080692.1	1	80710387	123.208
OAR1_86132613.1	1	80752454	123.365
OAR1_86260495.1	1	80872717	123.365
OAR1_86293324.1	1	80906932	123.365
OAR1_86305975.1	1	80920035	123.365
OAR1_86366957.1	1	80968900	123.365
OAR1_86394329.1	1	80998763	123.365
OAR1_86417977.1	1	81016052	123.365
OAR1_86433231.1	1	81029068	123.365
OAR1_86531590.1	1	81130594	123.365
OAR1_86586818.1	1	81182307	123.365
s58277.1	1	81255301	123.627
OAR1_86712802.1	1	81330654	123.627
OAR1_86737634.1	1	81349839	123.627
OAR1_86820529.1	1	81433029	124.277
OAR1_86871264.1	1	81476785	124.429
OAR1_86891635.1	1	81497168	124.857
s21838.1	1	81649004	125.364
OAR1_87065372.1	1	81703895	125.364
OAR1_87136648.1	1	81795295	125.364
OAR1_87191294.1	1	81870243	126.067
OAR1_87231220.1	1	81914208	126.067
OAR1_87584863.1	1	82259061	126.067
OAR1_87698282.1	1	82386786	126.386
OAR1_87831489.1	1	82518248	126.386
OAR1_87905281.1	1	82589496	126.535
OAR1_87943078.1	1	82625991	126.535
OAR1_87956205.1	1	82639015	126.535
OAR1_88012922.1	1	82687217	126.535
OAR1_88049636_X.1	1	82727739	126.535
OAR1_88092654.1	1	82771562	126.535
OAR1_88170722.1	1	82845918	126.535
OAR1_88205785.1	1	82877828	126.535
OAR1_88215924.1	1	82891413	126.535
OAR1_88275596.1	1	82955583	126.535
s44012.1	1	83014904	127.172
OAR1_88368669.1	1	83053791	127.172
OAR1_88413743.1	1	83104149	127.172
OAR1_88422556.1	1	83112927	127.172
OAR1_88455111.1	1	83144913	127.172
OAR1_88514621.1	1	83214145	127.172
OAR1_88608120.1	1	83300351	127.465
OAR1_88661854.1	1	83357000	127.465
OAR1_88722215.1	1	83396362	127.465
s60124.1	1	83411255	127.465
OAR1_88777345_X.1	1	83446011	127.686
OAR1_88855318.1	1	83520809	127.686
OAR1_88919807.1	1	83576182	127.686
OAR1_88963094.1	1	83618711	127.686
OAR1_88995347.1	1	83656054	127.686
OAR1_89023780.1	1	83687432	127.686
OAR1_89059507.1	1	83720288	127.686
OAR1_89084239.1	1	83744713	127.686
s75690.1	1	83786328	128.007
OAR1_89153973_X.1	1	83841397	128.007
s26997.1	1	83886847	128.007
OAR1_89257526.1	1	83926010	128.007
OAR1_89287467.1	1	83956195	128.007
s47649.1	1	84019905	128.213
OAR1_89387151.1	1	84054447	128.419
OAR1_89480816.1	1	84146158	128.65
OAR1_89554727.1	1	84221445	128.794
OAR1_89606616.1	1	84318747	128.869
OAR1_89612976.1	1	84324846	128.869
OAR1_89618577_X.1	1	84330478	128.869
OAR1_89659948.1	1	84365880	128.869
OAR1_89710528.1	1	84416716	129.064
OAR1_89916030.1	1	84514775	129.064
OAR1_89955814.1	1	84552770	129.064
s10894.1	1	84580923	129.064
OAR1_90071954.1	1	84675793	129.389
OAR1_90128398.1	1	84735915	129.389
s61010.1	1	84795374	129.389
OAR1_90335841.1	1	84897130	129.389
OAR1_90400753.1	1	84972574	129.389
DU332460_334.1	1	85015661	129.389
OAR1_90451032.1	1	85020005	129.389
OAR1_90512133.1	1	85080580	129.389
OAR1_90546299.1	1	85115839	129.665
s16601.1	1	85241794	129.665
s14340.1	1	85331687	129.891
OAR1_90720314.1	1	85356803	130.124
OAR1_90778867.1	1	85415832	130.124
OAR1_90794892.1	1	85431744	130.124
OAR1_90864156.1	1	85485679	130.124
s70855.1	1	85518702	130.124
s68056.1	1	85538296	130.124
s23680.1	1	85564049	130.267
s70683.1	1	85571145	130.267
s09023.1	1	85631248	130.267
250506CS3900464100001_519.1	1	85681719	130.267
OAR1_91121549.1	1	85727936	130.267
s29628.1	1	85867292	130.759
OAR1_91294336.1	1	85899805	130.759
OAR1_91326800.1	1	85931901	130.759
OAR1_91392078.1	1	86007357	130.759
s08216.1	1	86019122	131.292
s26230.1	1	86158001	131.323
s65377.1	1	86182663	131.323
OAR1_91590308.1	1	86210047	131.609
OAR1_91646701.1	1	86267193	131.62
OAR1_91694076.1	1	86314171	131.62
OAR1_91728055.1	1	86346890	131.62
OAR1_91766257.1	1	86385309	131.62
s44749.1	1	86433561	131.888
s10188.1	1	86477444	131.888
OAR1_91885689.1	1	86502049	131.888
OAR1_92068670.1	1	86685825	131.888
OAR1_92129819_X.1	1	86744421	131.888
s05043.1	1	86761779	131.888
s29999.1	1	86799013	131.888
s29535.1	1	86885622	133.166
s31573.1	1	86900684	133.166
s11362.1	1	86949383	133.166
s08905.1	1	86962020	133.166
OAR1_92406738.1	1	87016277	133.512
OAR1_92441077.1	1	87047113	133.512
OAR1_92448903.1	1	87048857	133.512
OAR1_92508855.1	1	87081559	133.512
s14865.1	1	87104900	133.512
OAR1_92567044.1	1	87141959	133.99
OAR1_92636315.1	1	87205789	133.99
OAR1_92740601.1	1	87308919	133.99
OAR1_92837533.1	1	87402677	133.99
s66406.1	1	87582090	133.99
OAR1_93124341.1	1	87628276	134.1
OAR1_93166689.1	1	87672167	134.1
OAR1_93219257.1	1	87712042	134.1
OAR1_93401726.1	1	87872472	134.1
s23335.1	1	87901001	134.1
s16434.1	1	87969694	134.483
OAR1_93589808.1	1	88052193	134.568
OAR1_93645852.1	1	88086737	134.568
OAR1_93655488.1	1	88097299	134.751
OAR1_93664787.1	1	88106285	134.751
s66549.1	1	88207023	134.751
s51414.1	1	88260309	134.751
s30877.1	1	88289163	134.751
s42007.1	1	88329507	134.751
s13298.1	1	88383488	135.715
s13764.1	1	88412831	135.715
s28271.1	1	88419912	135.715
s49745.1	1	88465505	136.084
OAR1_94120974.1	1	88487119	136.477
s63888.1	1	88572213	136.812
OAR1_94235823.1	1	88600527	136.812
OAR1_94289328.1	1	88652651	136.812
OAR1_94322642.1	1	88693050	136.812
s48855.1	1	88736938	136.812
s27831.1	1	88805015	136.812
s73352.1	1	88836235	136.812
OAR1_94538676_X.1	1	88920476	136.812
OAR1_94603351.1	1	88985484	136.812
OAR1_94799822_X.1	1	89172559	136.96
OAR1_94860183.1	1	89236324	136.96
OAR1_95047806.1	1	89370695	136.96
OAR1_95138062.1	1	89460996	136.96
OAR1_95218251.1	1	89543381	136.96
OAR1_95260793.1	1	89582980	136.96
s52860.1	1	89632991	136.96
s24558.1	1	89647176	136.96
OAR1_95378272.1	1	89690629	136.96
OAR1_95415929.1	1	89727271	137.029
OAR1_95445249.1	1	89757635	137.101
OAR1_95542935.1	1	89858237	137.453
OAR1_95575297.1	1	89884352	137.453
OAR1_95658466_X.1	1	89955298	137.453
OAR1_95723314.1	1	90027470	137.453
s00815.1	1	90053327	137.707
OAR1_95792179.1	1	90096906	137.707
OAR1_95809076.1	1	90114955	137.707
s31568.1	1	90165262	137.707
OAR1_95907578.1	1	90211234	137.707
OAR1_96010308.1	1	90312064	137.707
OAR1_96072427.1	1	90360077	137.707
OAR1_96148377.1	1	90444919	137.707
s66236.1	1	90488267	137.82
s56191.1	1	90511566	137.82
s35810.1	1	90548193	137.82
OAR1_96325332.1	1	90575232	137.82
s46446.1	1	90627897	137.938
OAR1_96407711.1	1	90665971	137.938
OAR1_96450987.1	1	90706542	137.938
OAR1_96507420.1	1	90770044	137.938
OAR1_96567523.1	1	90832336	137.938
OAR1_96574677.1	1	90838707	137.938
s46849.1	1	90987885	137.938
s73445.1	1	91030922	138.486
OAR1_96866032.1	1	91139797	138.661
OAR1_97015016.1	1	91277023	138.761
OAR1_97029635.1	1	91301081	138.761
s67307.1	1	91510950	138.761
s04845.1	1	91593538	139.049
OAR1_97368425.1	1	91658562	139.049
OAR1_97420877.1	1	91703629	139.049
OAR1_97455754.1	1	91732899	139.049
s33813.1	1	91788860	139.182
OAR1_97526403.1	1	91802945	139.182
OAR1_97533784.1	1	91809730	139.182
OAR1_97575921.1	1	91847066	139.376
OAR1_97622932.1	1	91890850	139.763
s18708.1	1	91907612	139.763
OAR1_97734885.1	1	92008108	139.763
OAR1_97780707.1	1	92048712	139.763
s68420.1	1	92097745	139.763
OAR1_97871065.1	1	92140958	139.763
OAR1_97929861.1	1	92211268	139.763
s67398.1	1	92258780	140.223
OAR1_98015213.1	1	92299827	140.596
OAR1_98050550.1	1	92332950	140.596
OAR1_98069576.1	1	92352735	141.044
OAR1_98091788.1	1	92374344	141.044
OAR1_98194808.1	1	92469537	141.044
OAR1_98210681.1	1	92484776	141.044
OAR1_98252911_X.1	1	92524185	141.044
OAR1_98375496.1	1	92648357	141.204
OAR1_98387145.1	1	92663436	141.383
OAR1_98453311.1	1	92724973	141.383
s10849.1	1	92764177	142.383
s71463.1	1	92820042	142.383
s54022.1	1	92888243	142.676
s36197.1	1	92952470	142.676
OAR1_98748279.1	1	92983420	142.676
OAR1_98760723.1	1	92996382	142.676
s20944.1	1	93131694	143.697
OAR1_99010986.1	1	93158521	143.697
OAR1_99059147.1	1	93206578	143.697
OAR1_99155862.1	1	93295343	143.697
OAR1_99192268.1	1	93337430	143.697
OAR1_99220211.1	1	93365225	143.697
s09604.1	1	93422836	143.697
OAR1_99324339.1	1	93470052	143.841
s13622.1	1	93531730	143.841
s71903.1	1	93608184	143.841
OAR1_99502938.1	1	93646312	143.841
OAR1_99534565.1	1	93681675	145.394
OAR1_99571185.1	1	93725117	145.394
s59919.1	1	93763410	145.394
OAR1_99670410.1	1	93821129	145.394
OAR1_99762260.1	1	93910010	145.394
OAR1_99885488.1	1	94008924	145.394
OAR1_99899727.1	1	94020055	145.717
s47850.1	1	94131924	145.717
s70940.1	1	94176631	145.717
s29576.1	1	94187263	145.717
s29665.1	1	94258737	145.954
s09080.1	1	94279749	145.954
OAR1_100197637.1	1	94302079	147.155
s67278.1	1	94347405	147.155
OAR1_100326881.1	1	94436526	147.649
OAR1_100380276.1	1	94468603	147.649
s27394.1	1	94499416	147.649
OAR1_100440876.1	1	94523605	147.649
s10227.1	1	94618313	147.649
OAR1_100651420.1	1	94694367	147.649
OAR1_100659997.1	1	94703275	147.649
OAR1_100718698.1	1	94765679	148.123
s72240.1	1	94774218	148.123
OAR1_100577509.1	1	94778489	148.123
OAR1_100765315.1	1	94809308	148.259
s71557.1	1	94848409	148.259
OAR1_100874172.1	1	94912141	148.259
OAR1_100902447.1	1	94945958	148.259
OAR1_100921673.1	1	94966432	148.259
OAR1_101357689.1	1	95127163	148.259
OAR1_101371162.1	1	95146274	148.259
OAR1_101551222.1	1	95239010	148.582
OAR1_101648887.1	1	95342405	149.353
s27653.1	1	95428845	149.353
s30347.1	1	95470093	149.527
s75453.1	1	95552563	149.698
OAR1_101890858.1	1	95591113	149.933
OAR1_101903895.1	1	95603549	149.933
OAR1_102019027.1	1	95713936	150.119
OAR1_102034346.1	1	95731501	150.753
OAR1_102071635.1	1	95765940	150.753
OAR1_102129382.1	1	95819736	150.753
DU232924_365.1	1	95851933	151.373
OAR1_102225758.1	1	95912016	151.924
OAR1_102255542.1	1	95940452	151.924
s32322.1	1	95977956	151.924
s54125.1	1	96059345	151.924
OAR1_102453321.1	1	96142905	151.924
s20863.1	1	96190979	151.924
OAR1_102657756.1	1	96304310	152.068
OAR1_102571136.1	1	96316826	152.068
OAR1_102720326.1	1	96321597	152.068
OAR1_102765359.1	1	96377425	152.068
OAR1_102798353.1	1	96388034	152.068
s31834.1	1	96401309	152.689
OAR1_102870109.1	1	96438985	152.689
s42405.1	1	96498643	152.689
OAR1_103051402.1	1	96627534	152.779
OAR1_103183067.1	1	96760468	152.828
OAR1_103199431.1	1	96776505	152.944
DU344050_171.1	1	96784688	153.056
s25125.1	1	96826067	153.167
OAR1_103343127.1	1	96838529	153.167
OAR1_103393742.1	1	96888140	153.305
OAR1_103420822.1	1	96913137	153.305
OAR1_103445194.1	1	96938403	153.305
OAR1_103547224.1	1	97016685	153.429
OAR1_103842407.1	1	97220810	153.544
OAR1_103872786.1	1	97256093	153.544
s57208.1	1	97426358	153.544
OAR1_104036819.1	1	97454602	153.632
OAR1_104096524.1	1	97519312	153.845
DU271929_382.1	1	97535299	153.845
s12181.1	1	97542540	153.845
s72122.1	1	97582846	153.845
s30100.1	1	97643593	153.957
OAR1_104272909.1	1	97732259	153.957
s53706.1	1	97763628	153.957
s58747.1	1	97808573	153.957
OAR1_104439888.1	1	97837617	154.148
OAR1_104544639.1	1	97942549	154.148
OAR1_104579485.1	1	97981186	154.148
OAR1_104589897.1	1	97991103	154.148
s19579.1	1	98046755	154.148
OAR1_104682161.1	1	98074112	154.148
OAR1_104707561.1	1	98099493	154.148
s47338.1	1	98168560	154.148
s28409.1	1	98208850	154.148
OAR1_104822875.1	1	98215904	154.314
OAR1_105078097.1	1	98372218	154.314
OAR1_105916901.1	1	98661817	154.512
DU427993_302.1	1	98741166	154.718
s31394.1	1	98799268	154.768
OAR1_106079123.1	1	98825880	155.124
s53969.1	1	98894097	155.124
OAR1_106285844.1	1	98970448	155.124
s48043.1	1	98987097	155.124
OAR1_106359397.1	1	99039944	155.387
OAR1_106383900_X.1	1	99065407	155.387
OAR1_106406464.1	1	99091927	155.387
OAR1_106441886.1	1	99125044	155.387
s55590.1	1	99185369	155.387
DU295978_729.1	1	99245489	155.479
OAR1_106674862.1	1	99357855	155.479
OAR1_106707700.1	1	99392006	155.564
s09516.1	1	99434181	155.564
s13860.1	1	99509683	155.564
OAR1_106884058.1	1	99569565	155.564
OAR1_106946819.1	1	99634869	155.564
OAR1_106967184.1	1	99654593	155.609
OAR1_107103247.1	1	99766357	155.649
DU461176_154.1	1	99866076	155.649
OAR1_107239370.1	1	99903328	155.649
OAR1_107287431.1	1	99943604	155.649
s16015.1	1	99972779	155.649
OAR1_107354355.1	1	100007894	155.649
OAR1_107415569.1	1	100073846	155.72
s41776.1	1	100088695	155.856
s39873.1	1	100124379	155.969
OAR1_107504871.1	1	100157576	155.969
OAR1_107574976.1	1	100228460	155.969
OAR1_107588571.1	1	100242288	155.969
OAR1_107634967.1	1	100292161	155.969
OAR1_107666073.1	1	100324393	156.265
s17259.1	1	100391370	156.265
OAR1_107797839.1	1	100450616	156.265
OAR1_107829996.1	1	100480456	156.265
s71483.1	1	100525345	157.164
s75820.1	1	100617993	157.178
OAR1_107977315.1	1	100634943	157.189
s62343.1	1	100687754	157.189
s38341.1	1	100862971	157.189
DU390992_212.1	1	100999652	157.189
s71474.1	1	101044744	157.189
s41461.1	1	101054215	157.189
s00446.1	1	101061258	157.189
s46875.1	1	101089449	157.189
OAR1_108602541.1	1	101208189	158.014
s55110.1	1	101237998	158.014
OAR1_108694371.1	1	101298603	158.312
s09926.1	1	101352717	158.946
OAR1_108764473.1	1	101366056	158.946
OAR1_108774968.1	1	101376469	159.333
OAR1_108852238.1	1	101443137	159.333
OAR1_108911481.1	1	101497560	159.333
s22463.1	1	101533721	159.333
s62883.1	1	101598577	159.505
s08697.1	1	101622209	159.505
OAR1_109053158.1	1	101643231	159.505
DU317751_332.1	1	101691867	159.505
OAR1_109153018.1	1	101725475	159.505
OAR1_109179099.1	1	101750308	159.505
OAR1_109238831.1	1	101821421	159.505
s06116.1	1	101836789	159.505
OAR1_109610813.1	1	101987459	159.849
OAR1_109705647.1	1	102062195	159.849
OAR1_109764382_X.1	1	102088777	159.948
s45635.1	1	102147085	160.149
s56889.1	1	102166129	160.149
OAR1_109879519.1	1	102191247	160.149
OAR1_109929835.1	1	102236425	160.149
s33937.1	1	102271034	160.149
s32360.1	1	102332477	160.343
s30465.1	1	102422995	160.542
OAR1_110093583.1	1	102433522	160.597
OAR1_110170625.1	1	102473755	160.762
s70081.1	1	102600107	161.174
s63727.1	1	102676456	161.233
OAR1_110429233.1	1	102700539	161.289
OAR1_110553996.1	1	102824261	161.345
s69624.1	1	102875151	161.345
OAR1_110626692.1	1	102904114	161.345
OAR1_110679887.1	1	102954803	161.345
OAR1_110741899.1	1	103011684	161.345
s75426.1	1	103130658	161.54
s60612.1	1	103192073	161.819
s37342.1	1	103238382	162.184
OAR1_110989185.1	1	103262313	162.184
OAR1_111034114.1	1	103307528	162.184
s08615.1	1	103356514	162.184
250506CS3900414400001_1178.1	1	103373031	162.184
OAR1_111159099.1	1	103428992	162.184
s54626.1	1	103485945	162.313
s37012.1	1	103542976	162.313
s17035.1	1	103593118	162.313
s74483.1	1	103635008	162.313
s33396.1	1	103653379	162.313
s69088.1	1	103855756	162.313
s24278.1	1	103919410	162.313
OAR1_111667644.1	1	103929874	162.536
OAR1_111681099.1	1	103943768	162.595
s61856.1	1	104021006	162.744
OAR1_111897874.1	1	104046157	162.76
OAR1_111942228.1	1	104087810	162.76
OAR1_111982962.1	1	104129286	162.76
OAR1_112076929.1	1	104220110	162.76
OAR1_112134807.1	1	104278226	162.76
s54150.1	1	104365740	162.76
OAR1_112239116.1	1	104378934	162.76
s34776.1	1	104476770	162.76
OAR1_112382083.1	1	104511437	162.76
s65111.1	1	104583529	162.955
OAR1_112480565.1	1	104620294	163.181
OAR1_112524488.1	1	104665863	163.181
OAR1_112587247.1	1	104728758	163.181
s04333.1	1	104735178	163.181
s09177.1	1	104792585	163.181
s55826.1	1	104871546	163.181
s21713.1	1	104947139	163.539
s10026.1	1	105072329	163.869
s11741.1	1	105079065	163.869
s37759.1	1	105110346	163.869
OAR1_112896959.1	1	105175994	163.957
OAR1_112914096.1	1	105190084	164.027
OAR1_112929344.1	1	105205816	164.027
OAR1_112952978.1	1	105228755	164.027
s45548.1	1	105245813	164.315
s62847.1	1	105308748	164.315
s11941.1	1	105344124	164.315
s53506.1	1	105350125	164.315
s66245.1	1	105415274	164.692
s47856.1	1	105467016	164.692
s32453.1	1	105508573	164.692
OAR1_113358874.1	1	105522660	164.692
OAR1_113402761.1	1	105569477	164.692
s65231.1	1	105657703	164.692
s01025.1	1	105738768	164.692
OAR1_114069491_X.1	1	105862050	164.692
s00002.1	1	106077888	165.372
s73166.1	1	106161916	165.372
OAR1_114388832.1	1	106279911	165.372
OAR1_114418178.1	1	106296021	165.372
s40614.1	1	106483220	165.372
OAR1_114647847.1	1	106511755	165.656
OAR1_114668260_X.1	1	106534255	166.24
OAR1_114706719.1	1	106579090	166.974
OAR1_114728454.1	1	106604670	166.974
OAR1_114806043.1	1	106656926	167.04
OAR1_114784862.1	1	106662361	167.04
s31815.1	1	106825562	167.04
s37607.1	1	106875282	167.04
s30501.1	1	106929070	167.04
s53017.1	1	106956572	167.04
OAR1_115148286.1	1	106985947	167.04
OAR1_116061476.1	1	107234329	168.353
OAR1_116120138.1	1	107292478	168.353
OAR1_116289067.1	1	107360774	169.042
OAR1_116407937.1	1	107512378	169.493
OAR1_116535590.1	1	107629313	169.493
OAR1_116651151.1	1	107758622	169.493
OAR1_116671699.1	1	107797991	169.493
s21764.1	1	107881021	169.857
OAR1_116830364.1	1	107927191	169.857
s13370.1	1	108042401	169.857
OAR1_117011612.1	1	108143257	169.857
OAR1_117069007.1	1	108201004	169.857
OAR1_117122442.1	1	108249262	169.857
OAR1_117144883.1	1	108262937	169.857
OAR1_117165620.1	1	108294167	169.857
OAR1_117214017.1	1	108343687	169.857
OAR1_117268913.1	1	108399756	169.857
s01623.1	1	108499729	169.857
OAR1_117452092.1	1	108573909	169.857
OAR1_117524736.1	1	108659395	169.857
s08236.1	1	108757906	169.857
s75030.1	1	108830148	169.966
OAR1_117728649.1	1	108875199	170.087
OAR1_117762259.1	1	108915469	170.087
s28234.1	1	108993244	170.087
s53597.1	1	109026695	170.087
s41969.1	1	109040910	170.087
OAR1_117951301.1	1	109109910	170.434
s28476.1	1	109234878	170.434
OAR1_118181628.1	1	109362034	171.414
s66662.1	1	109429706	171.414
s49913.1	1	109451529	171.414
s53743.1	1	109569611	172.023
s23714.1	1	109602823	172.023
s35704.1	1	109655246	172.023
s10939.1	1	109691710	172.023
OAR1_118520739.1	1	109701072	172.023
OAR1_118619500.1	1	109742851	172.023
OAR1_118659502.1	1	109791373	172.023
OAR1_118773744.1	1	109874794	172.883
OAR1_118879418.1	1	109990995	172.883
OAR1_118992470.1	1	110078997	172.883
OAR1_119039319.1	1	110131618	172.883
OAR1_119093119.1	1	110207444	172.883
[truncated: 41,785 more rows]
